# Supplementary material for: Botulinum Neurotoxin Type a Injection Combined with Absorbable Punctal Plug Insertion: An Effective Therapy for Blepharospasm Patients with Dry Eye
Source: J Clin Med. 2023 Jan 22;12(3):877. doi: 10.3390/jcm12030877 (PMC9918122; doi:10.3390/jcm12030877)
Supplement: Supplementary file 1 [file jcm-12-00877-s001.zip]

Archive with 1 entries (1 files):
- jcm-2089338-supplementary.mp4
